# Supplementary material for: Heterogeneous Multi-Material Flexible Piezoresistive Sensor with High Sensitivity and Wide Measurement Range
Source: Micromachines (Basel). 2023 Mar 23;14(4):716. doi: 10.3390/mi14040716 (PMC10145121; doi:10.3390/mi14040716)
Supplement: Supplementary file 1 [file micromachines-14-00716-s001.zip]

Archive with 1 entries (1 files):
- micromachines-2285877-supplementary.pdf
